# Supplementary material for: Association of Longitudinal Nutrient Patterns with Body Composition in Black Middle-Aged South African Women: A Five-Year Follow-Up Study
Source: Int J Environ Res Public Health. 2022 Oct 6;19(19):12792. doi: 10.3390/ijerph191912792 (PMC9565998; doi:10.3390/ijerph191912792)
Supplement: Supplementary file 1 [file ijerph-19-12792-s001.zip]

Archive with 1 entries (1 files):
- ijerph-1914703-supplementary.pdf
